# Supplementary material for: miR156 Is a Negative Regulator of Aluminum Response in Medicago sativa
Source: Plants (Basel). 2025 Mar 19;14(6):958. doi: 10.3390/plants14060958 (PMC11945701; doi:10.3390/plants14060958)
Supplement: Supplementary file 1 [file plants-14-00958-s001.zip]

Archive with 1 entries (1 files):
- plants-3486429-supplementary.pdf
